# Supplementary material for: Identification of HMOX1 as a Critical Ferroptosis-Related Gene in Atherosclerosis
Source: Front Cardiovasc Med. 2022 Apr 14;9:833642. doi: 10.3389/fcvm.2022.833642 (PMC9046663; doi:10.3389/fcvm.2022.833642)
Supplement: Supplementary file 1 [file Data_Sheet_1.xlsx]

## Sheet: QUANTIFICATION
	Fig.3E
		DMSO	Erastin	Erastin+ZnPP	ZnPP
	HO-1	2883.77	9535.69	37492.2	38239.1
	GPX4	42063.2	25644.3	21469.6	39817.2
	TFRC	36252.7	38619.2	36429.6	37276.7
	β-actin	36072.2	39360	37508.1	40753
	HO-1 / β-actin	0.0799445	0.242268	0.999577	0.938316
	GPX4 / β-actin	1.16609	0.651532	0.5724	0.977039
	TFRC / β-actin	1.005	0.981179	0.971247	0.9147
	HO-1 Ratio	1	3.03046	12.5034	11.7371
	GPX4 Ratio	1	0.558735	0.490873	0.83788
	TFRC Ratio	1	0.976294	0.966411	0.910146
	Fig. 4C
		DMSO	Hemin	Erastin
	HO-1	7062.07	60532.9	36491.8
	GPX4	52553.2	37270.3	25082.1
	TFRC	49254.2	35336.7	56789.6
	β-actin	44131.1	50562.6	56419.6
	HO-1 / β-actin	0.160025	1.19719	0.646793
	GPX4 / β-actin	1.19084	0.737111	0.444563
	TFRC / β-actin	1.11609	0.698869	1.00656
	HO-1 Ratio	1	7.48125	4.04183
	GPX4 Ratio	1	0.618983	0.373318
	TFRC Ratio	1	0.626178	0.901863
	Fig. 7H
		DMSO	Erastin	Erastin+ZnPP	ZnPP
	MMP9	22418.8	39521.4	30404.8	31337
	β-actin	31138.7	32124.5	42144.8	40677.5
	MMP9 / β-actin	0.719967	1.23026	0.721435	0.770378
	MMP9 Ratio	1	1.70877	1.00204	1.07002

## Sheet: Fig.3E
	Fig.3E
		DMSO			Erastin			Erastin+ZnPP			ZnPP
	HO-1	2883.77	712.335	985.719	9535.69	6322.57	4709.38	37492.2	44933.9	38229.9	38239.1	37886.6	36319
	GPX4	42063.2	33226.7	35186.4	25644.3	14636.6	24175.1	21469.6	29405.4	31043.1	39817.2	32430	33219.6
	TFRC	36252.7	31703.1	30913.2	38619.2	37845.3	30233.5	36429.6	36142.5	32703.5	37276.7	34747.1	34537
	β-actin	36072.2	30772.8	30463.2	39360	28040.7	29550.2	37508.1	28568.4	33848.6	40753	31528.8	34157.2
	HO-1 / β-actin	0.0799445	0.0231482	0.0323576	0.242268	0.225479	0.159368	0.999577	1.57285	1.12944	0.938316	1.20165	1.06329
	GPX4 / β-actin	1.16609	1.07974	1.15504	0.651532	0.521977	0.818102	0.5724	1.0293	0.917118	0.977039	1.02858	0.97255
	TFRC / β-actin	1.005	1.03023	1.01477	0.981179	1.34966	1.02312	0.971247	1.26512	0.96617	0.9147	1.10207	1.01112
	HO-1(Fold Change)	1.77064	0.512694	0.716668	5.36584	4.99398	3.52975	22.139	34.836	25.0152	20.7821	26.6146	23.5501
	GPX4(Fold Change)	1.02864	0.952469	1.0189	0.574734	0.46045	0.72167	0.504929	0.907972	0.809015	0.861872	0.90734	0.857913
	TFRC(Fold Change)	0.988526	1.01334	0.998133	0.965093	1.32753	1.00635	0.955323	1.24438	0.950329	0.899703	1.084	0.994541

## Sheet: Fig.4C
	Fig.4C
		DMSO			Hemin			Erastin
	HO-1	7062.07	5000.3	3089.08	60532.9	47285.3	46593.6	36491.8	32046.8	30568
	GPX4	52553.2	42486.9	45665.5	37270.3	31135.7	35048.9	25082.1	26198.4	16726
	TFRC	49254.2	42346.3	38123.7	35336.7	26112.4	27992.7	56789.6	40213.4	42301.9
	β-actin	44131.1	35943.1	38861.7	50562.6	31588.2	41921.1	56419.6	37717.2	45391.6
	HO-1 / β-actin	0.160025	0.139117	0.0794891	1.19719	1.49693	1.11146	0.646793	0.849658	0.673428
	GPX4 / β-actin	1.19084	1.18206	1.17508	0.737111	0.985675	0.836067	0.444563	0.6946	0.368482
	TFRC / β-actin	1.11609	1.17815	0.981008	0.698869	0.82665	0.667747	1.00656	1.06618	0.931933
	HO-1(Fold Change)	1.26792	1.10226	0.629814	9.48564	11.8606	8.80639	5.12473	6.73208	5.33576
	GPX4(Fold Change)	1.00692	0.999493	0.993587	0.623266	0.833439	0.706939	0.375902	0.587321	0.311571
	TFRC(Fold Change)	1.02229	1.07914	0.898566	0.640138	0.757181	0.611631	0.92197	0.976582	0.853616

## Sheet: Fig.7H
	Fig.7H
		DMSO			Erastin			Erastin+ZnPP			ZnPP
	MMP9	22418.8	14235	23465	39521.4	39707.1	41755.8	30404.8	18039.9	24512.5	31337	17913.4	24218.1
	β-actin	31138.7	36498	24676.1	32124.5	34656.6	30549	42144.8	32918.9	34136.4	40677.5	34349.6	37593.9
	MMP9 / β-actin	0.719967	0.390021	0.950919	1.23026	1.14573	1.36685	0.721435	0.54801	0.718075	0.770378	0.521503	0.644204
	MMP9 (Fold change)	1.04803	0.567741	1.38422	1.79085	1.6678	1.98968	1.05017	0.797722	1.04528	1.12142	0.759136	0.937748
