# Supplementary material for: Identification of HMOX1 as a Critical Ferroptosis-Related Gene in Atherosclerosis
Source: Front Cardiovasc Med. 2022 Apr 14;9:833642. doi: 10.3389/fcvm.2022.833642 (PMC9046663; doi:10.3389/fcvm.2022.833642)
Supplement: Supplementary Table 1 — Seventy ferroptosis-related genes (FRGs) obtained from GeneCards. [file Table_1.XLSX]

## Sheet: Sheet1
CDKN1A
HSPA5
TTC35/EMC2
SLC7A11
NFE2L2
MT1G
HSPB1
GPX4
FANCD2
CISD1
FDFT1
SLC1A5
SAT1
TFRC
RPL8
NCOA4
LPCAT3
GLS2
DPP4
CS
CARS
ATP5G3
ALOX15
ACSL4
AIFM2
TP53
VDAC2
VDAC3
ATG5
ATG7
HMOX1
SLC3A2
BECN1
PRKAA1
NF2
YAP1
FTH1
TF
FTL
CYBB
GSS
CP
PRNP
SLC11A2
SLC40A1
STEAP3
ACSL1
GCLC
MAP1LC3A
MAP1LC3B
SLC39A14
SLC39A8
ACSL5
GCLM
PCBP1
PCBP2
ACSL3
ACSL6
SAT2
FTMT
MAP1LC3C
MAP1LC3B2
BAP1
PRDX6
SESN2
ARNTL
PROM2
NEDD4
CA9
ELAVL1
