# Supplementary material for: Identification of HMOX1 as a Critical Ferroptosis-Related Gene in Atherosclerosis
Source: Front Cardiovasc Med. 2022 Apr 14;9:833642. doi: 10.3389/fcvm.2022.833642 (PMC9046663; doi:10.3389/fcvm.2022.833642)
Supplement: Supplementary Table 2 — Primers pairs for genes expression analysis. [file Table_2.XLSX]

## Sheet: Sheet1
Gene	Forward primer	Reverse primer
GADPH	GTCTCCTCTGACTTCAACAGCG	ACCACCCTGTTGCTGTAGCCAA
HMOX1	CCAGGCAGAGAATGCTGAGTTC	AAGACTGGGCTCTCCTTGTTGC
